# Supplementary material for: Expression and characterization of recombinant IL-1Ra in Aspergillus oryzae as a system
Source: BMC Biotechnol. 2023 Jun 20;23:15. doi: 10.1186/s12896-023-00785-7 (PMC10283290; doi:10.1186/s12896-023-00785-7)
Supplement: Supplementary file 8 — Additional file 8. Percent Viability Assay. [file 12896_2023_785_MOESM8_ESM.xlsx]

## Sheet: Sheet1
Percent Viability Assay
Experimental Groups	Triplicate Raw Data
Negative Control (-) (0 nM)	1.062	1.22	1.06	Blank Subtracted Values
0.5 nM	1.283	1.466	1.146
1.5 nM	1.302	1.53	1.33
4.5 nM	1.306	1.28	1.272
7.5 nM	1.258	1.257	1.218
12.5 nM	1.257	1.192	1.186
SEAP Assay
Experimental Groups	Triplicate Raw Data
Blank	0.064	0.065	0.067
Negative Control (no IL-1beta, no IL-1Ra)	0.033	0.037	0.042
Positive Control (+) (IL-1beta only)	0.104	0.113	0.102
IL-1beta + 0.5 nM A.oryzae-expressed IL-1Ra	0.058	0.052	0.055
IL-1beta + 1.5 nM A.oryzae-expressed IL-1Ra	0.049	0.036	0.033
IL-1beta + 4.5 nM A.oryzae-expressed IL-1Ra	0.054	0.047	0.019
IL-1beta + 1.5 nM E.coli-expressed IL-1Ra	0.071	0.06	0.07
IL-1beta + 1.5 nM E.coli-expressed IL-1Ra	0.079	0.053	0.054
IL-1beta + 4.5 nM E.coli-expressed IL-1Ra	0.058	0.044	0.045
